# Supplementary material for: Development and Validation of Novel Deep-Learning Models Using Multiple Data Types for Lung Cancer Survival
Source: Cancers (Basel). 2022 Nov 12;14(22):5562. doi: 10.3390/cancers14225562 (PMC9688689; doi:10.3390/cancers14225562)
Supplement: Supplementary file 1 [file cancers-14-05562-s001.zip]

Archive with 1 entries (1 files):
- cancers-1955058-supplementary.pdf
